# Supplementary material for: Phenolic Biotransformations in Wheatgrass Juice after Primary and Secondary Fermentation
Source: Foods. 2023 Apr 12;12(8):1624. doi: 10.3390/foods12081624 (PMC10138189; doi:10.3390/foods12081624)
Supplement: Supplementary file 1 [file foods-12-01624-s001.zip]

Archive with 1 entries (1 files):
- foods-2238825-supplementary.pdf
